# Supplementary material for: Impact of household food insecurity and nutrition on depression and anxiety symptoms among adolescents living in rural Pakistan
Source: Glob Ment Health (Camb). 2025 Jul 10;12:e79. doi: 10.1017/gmh.2025.10006 (PMC12322787; doi:10.1017/gmh.2025.10006)
Supplement: Campisi et al. supplementary material 2 — Campisi et al. supplementary material [file S205442512510006Xsup002.xlsx]

## Sheet: Article Information
Impact of food insecurity and nutrition on depression and anxiety symptoms among adolescents living in rural Pakistan.
*Susan C Campisi a,b,c,d, susan.campisi@sickkids.ca
*Florence Perquier a, florence.perquier@camh.ca
Yaqub Wasan f, yaqub.wasan@aku.edu
Sajid B Soofi f, sajid.soofi@aku.edu
Daphne Korczak b, g, daphne.korczak@sickkids.ca
Suneeta Monga b, g, suneeta.monga@sickkids.ca
Peter Szatmari a, b, g, peter.szatmari@utoronto.ca
Zulfiqar A Bhutta d, f, zulfiqar.bhutta@aku.edu
*Indicates equal contribution
Author Affiliations
a Cundill Centre for Child and Youth Depression, Centre for Addiction and Mental Health, 80 Workman Way, Toronto, Ontario, Canada
b Department of Psychiatry, Hospital for Sick Children, 525 University Avenue, Toronto, Ontario, Canada
c Nutrition and Dietetics Program, Clinical Public Health Division, Dalla Lana School of Public Health, University of Toronto
d Centre for Global Child Health, Hospital for Sick Children, Peter Gilgan Centre for Research and Learning, 686 Bay Street, Toronto, Ontario, Canada
e Department of Behavioural Neurosciences & Psychiatry, McMaster University, 1400 Main St W, Hamilton, Ontario, Canada
f Centre of Excellence in Women and Child Health, Aga Khan University Stadium Road, PO Box 3500, Karachi, Pakistan
g Department of Psychiatry, Temerty Faculty of Medicine, University of Toronto, Toronto, Ontario, Canada
Corresponding Author: Susan Campisi susan.campisi@sickkids.ca

## Sheet: Suppl Table 2
Supplementary Table 2: Correlations between variables
	grains	roots	pulses	nuts	leafveg	vitAveg	vitAfru	othveg	othfruits	organmeat	meatpoult	eggs	fish	milk	fat	sugar	condiments	HDDS_w	FIES	SCARED	SMFQ	WEMWBS_score
grains (n=1396)	1
roots (n=1396)	0.0263	1
pulses (n=1396)	0.0133	0.0733	1
nuts (n=1396)	-0.0306	0.0832	0.0166	1
leafveg (n=1396)	-0.0192	0.3504	0.1866	0.1628	1
vitAveg (n=1396)	0.0028	0.8427	0.0823	0.077	0.3416	1
vitAfru (n=1396)	-0.0007	0.1707	-0.0025	0.1727	-0.0237	0.2073	1
othveg (n=1396)	0.0202	0.7408	0.0433	0.0659	0.3779	0.7476	0.2178	1
othfruits (n=1396)	-0.0031	0.116	-0.0213	0.1393	0.0007	0.1686	0.8855	0.2468	1
organmeat (n=1396)	-0.0122	0.0603	0.1186	0.1317	0.2391	0.0751	0.1849	0.091	0.1843	1
meatpoult (n=1396)	-0.0138	0.123	0.0566	0.108	0.0952	0.1236	0.3067	0.1693	0.3255	0.2985	1
eggs (n=1396)	-0.0075	0.0906	0.1178	0.1367	0.2451	0.0514	0.0153	0.011	-0.0171	0.2078	0.2056	1
fish (n=1396)	0.0206	0.1974	0.0583	0.1247	0.1122	0.1879	0.2293	0.1595	0.2181	0.1742	0.3426	0.1824	1
milk (n=1396)	-0.0078	0.1075	0.0208	-0.011	0.0881	0.1312	0.0378	0.1455	0.0161	0.0158	0.0064	-0.0219	0.0427	1
fat (n=1396)	-0.0062	-0.0588	0.041	0.0275	0.0038	0.0517	0.0651	0.0204	0.0186	0.0389	0.0141	-0.0029	0.0315	0.0968	1
sugar (n=1396)	-0.0058	0.0274	0.0205	0.0256	-0.0172	0.0601	0.0345	0.0144	0.0285	0.0125	0.0217	-0.0585	0.0182	0.1643	0.1353	1
condiments (n=1396)	-0.0142	0.1498	0.0959	0.0498	0.0992	0.1882	0.0559	0.1827	0.0441	0.0787	0.03	-0.0616	0.0353	0.2221	0.2543	0.2415	1
HDDS_w (n=1396)	0.0043	0.2382	0.1174	0.2704	0.1347	0.2528	0.6746	0.294	0.6672	0.4039	0.6153	0.3252	0.5571	0.1175	0.121	0.07	0.1357	1
FIES Score (n=1396)	0.0048	-0.2765	-0.1197	-0.1182	-0.1797	-0.2579	-0.2988	-0.2892	-0.276	-0.1528	-0.2504	-0.1076	-0.1594	-0.1057	-0.058	-0.0454	-0.1364	-0.3825	1
CSCAREDscore (n=1396)	0.0404	-0.0788	-0.076	-0.0322	-0.1775	-0.082	-0.034	-0.0969	-0.0507	-0.0878	-0.0619	-0.122	-0.0763	-0.032	0.0076	-0.0034	-0.0154	-0.1059	0.1651	1
SMFQscore (n=1396)	0.0364	-0.0643	-0.057	-0.0631	-0.1505	-0.0802	-0.0433	-0.1125	-0.0592	-0.0695	-0.0536	-0.0586	-0.0587	-0.0435	0.033	-0.0217	-0.0238	-0.1056	0.1676	0.5995	1
WEMBSscore (n=1396)	-0.0075	0.1019	0.0422	0.11	0.1503	0.106	0.096	0.1261	0.1055	0.0909	0.118	0.0648	0.105	0.0258	0.0165	0.0153	0.0644	0.1743	-0.2409	-0.3792	-0.3788	1
VitDngmL (n=1385)	0.037	0.1286	0.002	-0.062	-0.0672	0.1188	0.0752	0.0933	0.0701	-0.0765	0.0168	-0.1689	-0.0063	0.0438	0.0171	0.0213	0.0485	0.0146	-0.1471	-0.0979	-0.07	0.0476
VitAµgdL (n=1380)	0.0024	-0.0616	-0.1015	-0.0419	-0.129	-0.0319	0.0811	0.0213	0.1223	-0.0389	-0.0266	-0.1226	-0.0386	-0.0596	-0.0164	-0.0499	-0.0831	0.007	-0.0215	-0.0503	-0.0382	-0.0044
FerritinngmL (n=1390)	-0.0169	-0.0171	-0.0183	0.0353	-0.0271	-0.0342	0.0259	-0.0274	0.0058	-0.0278	0.0362	0.0004	0.0326	-0.0109	0.0034	0.029	0.0117	0.0094	-0.0454	-0.0371	-0.003	-0.0044
HbgdL (n=1391)	-0.0278	0.0471	0.035	0.0366	0.0585	0.0327	-0.0071	-0.0362	-0.0116	0.0485	0.0372	0.0676	0.0693	-0.0329	-0.046	-0.0115	-0.0673	0.0007	-0.0104	-0.055	0.0145	-0.0347
ZincµgdL (n=1385)	-0.0358	0.0195	0.0329	-0.0332	-0.0172	0.0108	0.0345	0.0238	0.0284	0.0689	0.0549	0.0142	0.0407	0.0624	0.0237	0.0166	0.059	0.0652	-0.0709	0.0043	-0.0188	-0.0013
FolatengmL (n=1176)	0.0263	0.1723	0.0115	-0.0228	0.1481	0.1496	0.115	0.1488	0.1107	0.0411	0.0692	-0.0528	0.0377	0.1114	0.0764	0.0421	0.1041	0.1077	-0.2227	-0.0523	-0.1021	0.0959
3 deficiencies or more (n=1,165)	-0.0432	-0.0498	-0.002	0.0418	0.0049	-0.0426	-0.0864	-0.0181	-0.083	-0.0085	-0.0146	0.1211	0.0292	-0.0933	-0.0207	0.0103	-0.0617	0.0028	0.1229	0.0717	0.0514	-0.0522
BMI z-score (n=1,391)	-0.0352	-0.0275	-0.0281	0.0939	0.0264	-0.0267	0.0428	0.0038	0.0301	0.0854	0.0934	0.1193	0.0851	-0.0004	0.031	-0.0645	-0.0562	0.0851	0.0265	-0.0011	-0.0073	0.0509
	VitDngmL	VitAµgdL	Ferrit~L	ZincµgdL	HbgdL	FolatengmL
VitDngmL	1
VitAµgdL	0.1765 (n=1,376)	1
FerritinngmL	0.0734 (n=1,385)	0.0785 (n=1,380)	1
ZincµgdL	0.0522 (n=1,379)	0.0456 (n=1,374)	0.0126 (n=1,384)	1
HbgdL	0.0369 (n=1,385)	0.1170 (n=1,380)	0.3871 (n=1,390)	0.0604 (n=1,385)	1
FolatengmL	0.1816 (n=1,172)	0.0198 (n=1,173)	0.0856 (n=1,176)	0.0426 (n=1,172)	0.0336 (n=1,176)	1
BMI z-score	-0.2381 (n=1,383)	-0.0357 (n=1,378)	-0.0633 (n=1,388)	-0.0048 (n=1,383)	-0.0203 (n=1,389)	-0.1082 (n=1,175)
3 deficiencies or more	-0.4481 (n=1,165)	-0.3903 (n=1,165)	-0.2859 (n=1,165)	-0.3212 (n=1,165)	-0.1986 (n=1,165)	0.1548 (n=1,164)
